# Supplementary material for: MolOptimizer: A Molecular Optimization Toolkit for Fragment-Based Drug Design
Source: Molecules. 2024 Jan 4;29(1):276. doi: 10.3390/molecules29010276 (PMC10780997; doi:10.3390/molecules29010276)
Supplement: Supplementary file 1 [file molecules-29-00276-s001.zip]

Archive with 1 entries (1 files):
- molecules-2731138-supplementary.pdf
